# Supplementary material for: OGG1 deficiency alters the intestinal microbiome and increases intestinal inflammation in a mouse model
Source: PLoS One. 2020 Jan 14;15(1):e0227501. doi: 10.1371/journal.pone.0227501 (PMC6959583; doi:10.1371/journal.pone.0227501)
Supplement: S1 Table — Results are from the analysis of sequences recovered from the fecal samples as described in Methods. (XLSX) [file pone.0227501.s001.xlsx]

## Sheet: full correlation matrix via rco
	Body_Weight	X.Body_Fat	Unassigned.Other.Other.Other.Other.Other	k__Bacteria.p__Bacteroidetes.c__Bacteroidia.o__Bacteroidales.Other.Other	k__Bacteria.p__Bacteroidetes.c__Bacteroidia.o__Bacteroidales.f__.g__	k__Bacteria.p__Bacteroidetes.c__Bacteroidia.o__Bacteroidales.f__Bacteroidaceae.g__Bacteroides	k__Bacteria.p__Bacteroidetes.c__Bacteroidia.o__Bacteroidales.f__Porphyromonadaceae.g__Parabacteroides	k__Bacteria.p__Bacteroidetes.c__Bacteroidia.o__Bacteroidales.f__Prevotellaceae.g__	k__Bacteria.p__Bacteroidetes.c__Bacteroidia.o__Bacteroidales.f__Prevotellaceae.g__Prevotella	k__Bacteria.p__Bacteroidetes.c__Bacteroidia.o__Bacteroidales.f__Rikenellaceae.g__	k__Bacteria.p__Bacteroidetes.c__Bacteroidia.o__Bacteroidales.f__Rikenellaceae.g__AF12	k__Bacteria.p__Bacteroidetes.c__Bacteroidia.o__Bacteroidales.f__Rikenellaceae.g__Rikenella	k__Bacteria.p__Bacteroidetes.c__Bacteroidia.o__Bacteroidales.f__S24.7.g__	k__Bacteria.p__Bacteroidetes.c__Bacteroidia.o__Bacteroidales.f__.Odoribacteraceae..g__Odoribacter	k__Bacteria.p__Deferribacteres.c__Deferribacteres.o__Deferribacterales.f__Deferribacteraceae.g__Mucispirillum	k__Bacteria.p__Firmicutes.c__Bacilli.o__Lactobacillales.f__Lactobacillaceae.g__Lactobacillus	k__Bacteria.p__Firmicutes.c__Bacilli.o__Turicibacterales.f__Turicibacteraceae.g__Turicibacter	k__Bacteria.p__Firmicutes.c__Clostridia.o__Clostridiales.Other.Other	k__Bacteria.p__Firmicutes.c__Clostridia.o__Clostridiales.f__.g__	k__Bacteria.p__Firmicutes.c__Clostridia.o__Clostridiales.f__Clostridiaceae.g__	k__Bacteria.p__Firmicutes.c__Clostridia.o__Clostridiales.f__Dehalobacteriaceae.g__Dehalobacterium	k__Bacteria.p__Firmicutes.c__Clostridia.o__Clostridiales.f__Lachnospiraceae.Other	k__Bacteria.p__Firmicutes.c__Clostridia.o__Clostridiales.f__Lachnospiraceae.g__	k__Bacteria.p__Firmicutes.c__Clostridia.o__Clostridiales.f__Lachnospiraceae.g__Coprococcus	k__Bacteria.p__Firmicutes.c__Clostridia.o__Clostridiales.f__Lachnospiraceae.g__Dorea	k__Bacteria.p__Firmicutes.c__Clostridia.o__Clostridiales.f__Lachnospiraceae.g__.Ruminococcus.	k__Bacteria.p__Firmicutes.c__Clostridia.o__Clostridiales.f__Ruminococcaceae.Other	k__Bacteria.p__Firmicutes.c__Clostridia.o__Clostridiales.f__Ruminococcaceae.g__	k__Bacteria.p__Firmicutes.c__Clostridia.o__Clostridiales.f__Ruminococcaceae.g__Oscillospira	k__Bacteria.p__Firmicutes.c__Erysipelotrichi.o__Erysipelotrichales.f__Erysipelotrichaceae.g__	k__Bacteria.p__Firmicutes.c__Erysipelotrichi.o__Erysipelotrichales.f__Erysipelotrichaceae.g__Allobaculum	k__Bacteria.p__Proteobacteria.c__Betaproteobacteria.o__Burkholderiales.f__Alcaligenaceae.g__Sutterella	k__Bacteria.p__Proteobacteria.c__Deltaproteobacteria.o__Desulfovibrionales.f__Desulfovibrionaceae.g__	k__Bacteria.p__Proteobacteria.c__Epsilonproteobacteria.o__Campylobacterales.f__Helicobacteraceae.Other	k__Bacteria.p__TM7.c__TM7.3.Other.Other.Other	k__Bacteria.p__TM7.c__TM7.3.o__CW040.f__F16.g__	k__Bacteria.p__Tenericutes.c__Mollicutes.o__RF39.f__.g__
Body_Weight	1	0.906956	0.210942	0.5102	0.382908	0.324311	0.474763	0.062167	-0.358927	0.0604703	0.450797	0.546123	-0.811304	0.3989	0.545607	-0.297456	-0.501799	0.538356	0.651304	0.481926	0.448367	0.401495	-0.0952381	0.783825	0.609848	0.452918	0.791355	0.491708	0.684348	-0.0427459	-0.275499	0.0142169	0.625265	0.28807	0.255904	0.109652	-0.575486
X.Body_Fat	0.906956	1	0.333139	0.602434	0.529816	0.463235	0.575735	0.271462	-0.321777	0.157493	0.571498	0.638842	-0.774783	0.507873	0.597569	-0.344858	-0.617027	0.545152	0.588696	0.353471	0.600765	0.518058	-0.150902	0.691889	0.742814	0.422821	0.836014	0.449786	0.721739	-0.150075	-0.238766	0.107101	0.720141	0.424206	0.38196	0.187246	-0.574262
Unassigned.Other.Other.Other.Other.Other	0.210942	0.333139	1	0.744949	0.83358	0.902681	0.754806	0.648291	0.53565	0.632711	0.889222	0.733017	-0.138924	0.755344	0.665198	0.122689	-0.596326	-0.3787	-0.3192	-0.299159	0.315045	0.744621	-0.495635	-0.145851	0.493057	0.237336	0.087336	-0.202065	0.203508	-0.857994	0.42526	0.828516	0.495339	0.946375	0.92575	0.816534	-0.471057
k__Bacteria.p__Bacteroidetes.c__Bacteroidia.o__Bacteroidales.Other.Other	0.5102	0.602434	0.744949	1	0.849228	0.898504	0.904878	0.528099	0.094444	0.580941	0.876477	0.915176	-0.296605	0.837179	0.701644	-0.0233063	-0.610848	-0.0926829	0.0747582	-0.172353	0.627967	0.780001	-0.269722	0.197889	0.790855	0.436585	0.477184	0.241346	0.539327	-0.747024	0.00751909	0.530172	0.818728	0.808757	0.804253	0.65598	-0.410132
k__Bacteria.p__Bacteroidetes.c__Bacteroidia.o__Bacteroidales.f__.g__	0.382908	0.529816	0.83358	0.849228	1	0.930814	0.944997	0.761167	0.197477	0.627623	0.930878	0.828592	-0.298555	0.907711	0.741003	-0.00947999	-0.697351	-0.130162	0.0123213	-0.148701	0.575302	0.876923	-0.34128	0.0971074	0.62984	0.371438	0.410829	0.142791	0.438828	-0.802182	0.108102	0.549587	0.795516	0.89739	0.844008	0.648228	-0.440415
k__Bacteria.p__Bacteroidetes.c__Bacteroidia.o__Bacteroidales.f__Bacteroidaceae.g__Bacteroides	0.324311	0.463235	0.902681	0.898504	0.930814	1	0.886572	0.737424	0.37868	0.65393	0.918537	0.837808	-0.187246	0.841883	0.63512	0.0697095	-0.642999	-0.263533	-0.19468	-0.192181	0.478898	0.872507	-0.428714	-0.0486171	0.608442	0.229035	0.270598	-0.0377997	0.340108	-0.857994	0.268241	0.67051	0.664523	0.896723	0.933853	0.771847	-0.471057
k__Bacteria.p__Bacteroidetes.c__Bacteroidia.o__Bacteroidales.f__Porphyromonadaceae.g__Parabacteroides	0.474763	0.575735	0.754806	0.904878	0.944997	0.886572	1	0.62672	0.118693	0.612684	0.892301	0.839024	-0.347577	0.850574	0.824326	-0.0412716	-0.657537	-0.0780488	0.107768	-0.109792	0.634711	0.855485	-0.294971	0.198947	0.676999	0.453388	0.4712	0.250122	0.532045	-0.747024	0.0293928	0.507949	0.818728	0.838327	0.80584	0.623817	-0.410132
k__Bacteria.p__Bacteroidetes.c__Bacteroidia.o__Bacteroidales.f__Prevotellaceae.g__	0.062167	0.271462	0.648291	0.528099	0.761167	0.737424	0.62672	1	0.294877	0.422098	0.678235	0.487609	-0.0808171	0.634333	0.334729	0.117107	-0.491339	-0.139689	-0.21603	-0.220878	0.368435	0.698765	-0.329039	-0.146813	0.323421	0.0436708	0.175069	-0.0931383	0.184947	-0.637772	0.207902	0.44552	0.482155	0.692027	0.722769	0.524279	-0.35015
k__Bacteria.p__Bacteroidetes.c__Bacteroidia.o__Bacteroidales.f__Prevotellaceae.g__Prevotella	-0.358927	-0.321777	0.53565	0.094444	0.197477	0.37868	0.118693	0.294877	1	0.39864	0.247014	0.0778525	0.234903	0.0972519	0.0206344	0.376727	-0.162466	-0.459457	-0.731	-0.28968	-0.417465	0.130413	-0.562232	-0.493382	-0.274671	-0.459457	-0.634025	-0.65613	-0.442944	-0.52771	0.846638	0.763123	-0.324568	0.396393	0.457251	0.474572	-0.289724
k__Bacteria.p__Bacteroidetes.c__Bacteroidia.o__Bacteroidales.f__Rikenellaceae.g__	0.0604703	0.157493	0.632711	0.580941	0.627623	0.65393	0.612684	0.422098	0.39864	1	0.579883	0.520983	0.103341	0.645427	0.483151	0.295647	-0.335645	-0.450444	-0.337099	-0.512615	0.299959	0.616747	-0.330628	-0.173137	0.266161	0.171813	0.0982672	-0.129175	0.14576	-0.718069	0.209694	0.480063	0.384403	0.626924	0.673859	0.808249	-0.103576
k__Bacteria.p__Bacteroidetes.c__Bacteroidia.o__Bacteroidales.f__Rikenellaceae.g__AF12	0.450797	0.571498	0.889222	0.876477	0.930878	0.918537	0.892301	0.678235	0.247014	0.579883	1	0.888218	-0.329183	0.838932	0.745629	-0.0484735	-0.739227	-0.16335	-0.0502918	-0.186779	0.555519	0.767032	-0.38916	0.119599	0.667571	0.432878	0.373812	0.0707166	0.384046	-0.817888	0.233049	0.690683	0.772294	0.9244	0.841178	0.70356	-0.502151
k__Bacteria.p__Bacteroidetes.c__Bacteroidia.o__Bacteroidales.f__Rikenellaceae.g__Rikenella	0.546123	0.638842	0.733017	0.915176	0.828592	0.837808	0.839024	0.487609	0.0778525	0.520983	0.888218	1	-0.274761	0.797553	0.740323	-0.0932252	-0.623817	-0.0813008	0.0601949	-0.148615	0.643011	0.681959	-0.335271	0.195772	0.781925	0.447967	0.476186	0.152121	0.415053	-0.747024	0.162002	0.588904	0.823833	0.763625	0.730177	0.604104	-0.410132
k__Bacteria.p__Bacteroidetes.c__Bacteroidia.o__Bacteroidales.f__S24.7.g__	-0.811304	-0.774783	-0.138924	-0.296605	-0.298555	-0.187246	-0.347577	-0.0808171	0.234903	0.103341	-0.329183	-0.274761	1	-0.27993	-0.382141	0.173081	0.587756	-0.731077	-0.689565	-0.602407	-0.285747	-0.238307	0.0339204	-0.852066	-0.3999	-0.281557	-0.626118	-0.455026	-0.618261	-0.136136	0.238766	-0.00568676	-0.4378	-0.251364	-0.123213	0.0227668	0.64283
k__Bacteria.p__Bacteroidetes.c__Bacteroidia.o__Bacteroidales.f__.Odoribacteraceae..g__Odoribacter	0.3989	0.507873	0.755344	0.837179	0.907711	0.841883	0.850574	0.634333	0.0972519	0.645427	0.838932	0.797553	-0.27993	1	0.648449	0.0229993	-0.69231	-0.103252	0.108973	-0.205232	0.524574	0.839821	-0.221493	0.171081	0.632184	0.375614	0.463131	0.265089	0.553862	-0.69231	-0.0844652	0.410813	0.755673	0.805558	0.822715	0.642096	-0.380093
k__Bacteria.p__Deferribacteres.c__Deferribacteres.o__Deferribacterales.f__Deferribacteraceae.g__Mucispirillum	0.545607	0.597569	0.665198	0.701644	0.741003	0.63512	0.824326	0.334729	0.0206344	0.483151	0.745629	0.740323	-0.382141	0.648449	1	-0.0887886	-0.463325	-0.0320303	0.205685	-0.123523	0.554718	0.686226	-0.258786	0.278466	0.672097	0.629123	0.46813	0.229418	0.481736	-0.583061	0.0106704	0.480236	0.753512	0.755434	0.630089	0.490511	-0.320113
k__Bacteria.p__Firmicutes.c__Bacilli.o__Lactobacillales.f__Lactobacillaceae.g__Lactobacillus	-0.297456	-0.344858	0.122689	-0.0233063	-0.00947999	0.0697095	-0.0412716	0.117107	0.376727	0.295647	-0.0484735	-0.0932252	0.173081	0.0229993	-0.0887886	1	0.075751	-0.421699	-0.403566	-0.342251	-0.126174	0.0450809	0.179861	-0.29862	-0.30149	-0.148578	-0.373429	-0.233677	-0.317895	-0.158938	0.233919	0.181068	-0.178931	0.0901576	0.160212	0.325311	0.153088
k__Bacteria.p__Firmicutes.c__Bacilli.o__Turicibacterales.f__Turicibacteraceae.g__Turicibacter	-0.501799	-0.617027	-0.596326	-0.610848	-0.697351	-0.642999	-0.657537	-0.491339	-0.162466	-0.335645	-0.739227	-0.623817	0.587756	-0.69231	-0.463325	0.075751	1	-0.21892	-0.183993	-0.142716	-0.427756	-0.529539	0.280929	-0.344877	-0.394766	-0.180531	-0.373206	-0.143265	-0.509233	0.374876	-0.09552	-0.435528	-0.52771	-0.621152	-0.571757	-0.447617	0.604524
k__Bacteria.p__Firmicutes.c__Clostridia.o__Clostridiales.Other.Other	0.538356	0.545152	-0.3787	-0.0926829	-0.130162	-0.263533	-0.0780488	-0.139689	-0.459457	-0.450444	-0.16335	-0.0813008	-0.731077	-0.103252	-0.0320303	-0.421699	-0.21892	1	0.825738	0.712905	0.152258	-0.180178	-0.0298612	0.785205	0.251712	0.113008	0.571922	0.574354	0.538841	0.486084	-0.410132	-0.364559	0.155705	-0.231889	-0.345511	-0.498275	-0.410132
k__Bacteria.p__Firmicutes.c__Clostridia.o__Clostridiales.f__.g__	0.651304	0.588696	-0.3192	0.0747582	0.0123213	-0.19468	0.107768	-0.21603	-0.731	-0.337099	-0.0502918	0.0601949	-0.689565	0.108973	0.205685	-0.403566	-0.183993	0.825738	1	0.575387	0.399116	0.00310835	0.174386	0.871022	0.44189	0.453403	0.782424	0.853283	0.737391	0.39447	-0.702828	-0.499487	0.419511	-0.138924	-0.271069	-0.420954	-0.248561
k__Bacteria.p__Firmicutes.c__Clostridia.o__Clostridiales.f__Clostridiaceae.g__	0.481926	0.353471	-0.299159	-0.172353	-0.148701	-0.192181	-0.109792	-0.220878	-0.28968	-0.512615	-0.186779	-0.148615	-0.602407	-0.205232	-0.123523	-0.342251	-0.142716	0.712905	0.575387	1	-0.024851	-0.106613	-0.112976	0.51128	0.0366668	0.0158258	0.35579	0.36792	0.348599	0.465306	-0.198965	-0.341819	-0.0736574	-0.309573	-0.280021	-0.40164	-0.363002
k__Bacteria.p__Firmicutes.c__Clostridia.o__Clostridiales.f__Dehalobacteriaceae.g__Dehalobacterium	0.448367	0.600765	0.315045	0.627967	0.575302	0.478898	0.634711	0.368435	-0.417465	0.299959	0.555519	0.643011	-0.285747	0.524574	0.554718	-0.126174	-0.427756	0.152258	0.399116	-0.024851	1	0.516252	-0.0336929	0.360577	0.745729	0.612923	0.729709	0.453129	0.62028	-0.326961	-0.297028	0.0592521	0.78057	0.421797	0.365134	0.39002	-0.11253
k__Bacteria.p__Firmicutes.c__Clostridia.o__Clostridiales.f__Lachnospiraceae.Other	0.401495	0.518058	0.744621	0.780001	0.876923	0.872507	0.855485	0.698765	0.130413	0.616747	0.767032	0.681959	-0.238307	0.839821	0.686226	0.0450809	-0.529539	-0.180178	0.00310835	-0.106613	0.516252	1	-0.253645	0.062113	0.587875	0.308299	0.45071	0.129041	0.513914	-0.637772	-0.0503341	0.330328	0.679307	0.760676	0.883134	0.683169	-0.35015
k__Bacteria.p__Firmicutes.c__Clostridia.o__Clostridiales.f__Lachnospiraceae.g__	-0.0952381	-0.150902	-0.495635	-0.269722	-0.34128	-0.428714	-0.294971	-0.329039	-0.562232	-0.330628	-0.38916	-0.335271	0.0339204	-0.221493	-0.258786	0.179861	0.280929	-0.0298612	0.174386	-0.112976	-0.0336929	-0.253645	1	0.036972	-0.282491	0.0480693	0.00268012	0.116184	-0.131333	0.534207	-0.569488	-0.598187	-0.0737448	-0.430108	-0.425652	-0.369693	0.481309
k__Bacteria.p__Firmicutes.c__Clostridia.o__Clostridiales.f__Lachnospiraceae.g__Coprococcus	0.783825	0.691889	-0.145851	0.197889	0.0971074	-0.0486171	0.198947	-0.146813	-0.493382	-0.173137	0.119599	0.195772	-0.852066	0.171081	0.278466	-0.29862	-0.344877	0.785205	0.871022	0.51128	0.360577	0.062113	0.036972	1	0.443504	0.314294	0.735988	0.668262	0.671985	0.273471	-0.440415	-0.258264	0.449775	0.00708999	-0.115702	-0.19852	-0.440415
k__Bacteria.p__Firmicutes.c__Clostridia.o__Clostridiales.f__Lachnospiraceae.g__Dorea	0.609848	0.742814	0.493057	0.790855	0.62984	0.608442	0.676999	0.323421	-0.274671	0.266161	0.667571	0.781925	-0.3999	0.632184	0.672097	-0.30149	-0.394766	0.251712	0.44189	0.0366668	0.745729	0.587875	-0.282491	0.443504	1	0.629559	0.75785	0.532186	0.693827	-0.472758	-0.22524	0.256077	0.84044	0.597758	0.520872	0.344552	-0.380093
k__Bacteria.p__Firmicutes.c__Clostridia.o__Clostridiales.f__Lachnospiraceae.g__.Ruminococcus.	0.452918	0.422821	0.237336	0.436585	0.371438	0.229035	0.453388	0.0436708	-0.459457	0.171813	0.432878	0.447967	-0.281557	0.375614	0.629123	-0.148578	-0.180531	0.113008	0.453403	0.0158258	0.612923	0.308299	0.0480693	0.314294	0.629559	1	0.606826	0.553876	0.530589	-0.23993	-0.410132	0.0259266	0.656322	0.374809	0.181486	0.220735	-0.0704061
k__Bacteria.p__Firmicutes.c__Clostridia.o__Clostridiales.f__Ruminococcaceae.Other	0.791355	0.836014	0.087336	0.477184	0.410829	0.270598	0.4712	0.175069	-0.634025	0.0982672	0.373812	0.476186	-0.626118	0.463131	0.46813	-0.373429	-0.373206	0.571922	0.782424	0.35579	0.729709	0.45071	0.00268012	0.735988	0.75785	0.606826	1	0.747273	0.811898	-0.0138401	-0.565959	-0.245329	0.729716	0.219056	0.193732	0.0844725	-0.392399
k__Bacteria.p__Firmicutes.c__Clostridia.o__Clostridiales.f__Ruminococcaceae.g__	0.491708	0.449786	-0.202065	0.241346	0.142791	-0.0377997	0.250122	-0.0931383	-0.65613	-0.129175	0.0707166	0.152121	-0.455026	0.265089	0.229418	-0.233677	-0.143265	0.574354	0.853283	0.36792	0.453129	0.129041	0.116184	0.668262	0.532186	0.553876	0.747273	1	0.724024	0.145132	-0.700985	-0.415998	0.49138	-0.0172665	-0.108521	-0.264131	-0.156184
k__Bacteria.p__Firmicutes.c__Clostridia.o__Clostridiales.f__Ruminococcaceae.g__Oscillospira	0.684348	0.721739	0.203508	0.539327	0.438828	0.340108	0.532045	0.184947	-0.442944	0.14576	0.384046	0.415053	-0.618261	0.553862	0.481736	-0.317895	-0.509233	0.538841	0.737391	0.348599	0.62028	0.513914	-0.131333	0.671985	0.693827	0.530589	0.811898	0.724024	1	-0.0464629	-0.598751	-0.144065	0.631552	0.331745	0.32225	0.163549	-0.331823
k__Bacteria.p__Firmicutes.c__Erysipelotrichi.o__Erysipelotrichales.f__Erysipelotrichaceae.g__	-0.0427459	-0.150075	-0.857994	-0.747024	-0.802182	-0.857994	-0.747024	-0.637772	-0.52771	-0.718069	-0.817888	-0.747024	-0.136136	-0.69231	-0.583061	-0.158938	0.374876	0.486084	0.39447	0.465306	-0.326961	-0.637772	0.534207	0.273471	-0.472758	-0.23993	-0.0138401	0.145132	-0.0464629	1	-0.471057	-0.802182	-0.52771	-0.857994	-0.802182	-0.721202	0.299645
k__Bacteria.p__Firmicutes.c__Erysipelotrichi.o__Erysipelotrichales.f__Erysipelotrichaceae.g__Allobaculum	-0.275499	-0.238766	0.42526	0.00751909	0.108102	0.268241	0.0293928	0.207902	0.846638	0.209694	0.233049	0.162002	0.238766	-0.0844652	0.0106704	0.233919	-0.09552	-0.410132	-0.702828	-0.198965	-0.297028	-0.0503341	-0.569488	-0.440415	-0.22524	-0.410132	-0.565959	-0.700985	-0.598751	-0.471057	1	0.760717	-0.289724	0.255156	0.284268	0.344134	-0.258621
k__Bacteria.p__Proteobacteria.c__Betaproteobacteria.o__Burkholderiales.f__Alcaligenaceae.g__Sutterella	0.0142169	0.107101	0.828516	0.530172	0.549587	0.67051	0.507949	0.44552	0.763123	0.480063	0.690683	0.588904	-0.00568676	0.410813	0.480236	0.181068	-0.435528	-0.364559	-0.499487	-0.341819	0.0592521	0.330328	-0.598187	-0.258264	0.256077	0.0259266	-0.245329	-0.415998	-0.144065	-0.802182	0.760717	1	0.208691	0.76268	0.673554	0.635567	-0.440415
k__Bacteria.p__Proteobacteria.c__Deltaproteobacteria.o__Desulfovibrionales.f__Desulfovibrionaceae.g__	0.625265	0.720141	0.495339	0.818728	0.795516	0.664523	0.818728	0.482155	-0.324568	0.384403	0.772294	0.823833	-0.4378	0.755673	0.753512	-0.178931	-0.52771	0.155705	0.419511	-0.0736574	0.78057	0.679307	-0.0737448	0.449775	0.84044	0.656322	0.729716	0.49138	0.631552	-0.52771	-0.289724	0.208691	1	0.673685	0.514563	0.352723	-0.289724
k__Bacteria.p__Proteobacteria.c__Epsilonproteobacteria.o__Campylobacterales.f__Helicobacteraceae.Other	0.28807	0.424206	0.946375	0.808757	0.89739	0.896723	0.838327	0.692027	0.396393	0.626924	0.9244	0.763625	-0.251364	0.805558	0.755434	0.0901576	-0.621152	-0.231889	-0.138924	-0.309573	0.421797	0.760676	-0.430108	0.00708999	0.597758	0.374809	0.219056	-0.0172665	0.331745	-0.857994	0.255156	0.76268	0.673685	1	0.86903	0.723684	-0.471057
k__Bacteria.p__TM7.c__TM7.3.Other.Other.Other	0.255904	0.38196	0.92575	0.804253	0.844008	0.933853	0.80584	0.722769	0.457251	0.673859	0.841178	0.730177	-0.123213	0.822715	0.630089	0.160212	-0.571757	-0.345511	-0.271069	-0.280021	0.365134	0.883134	-0.425652	-0.115702	0.520872	0.181486	0.193732	-0.108521	0.32225	-0.802182	0.284268	0.673554	0.514563	0.86903	1	0.841683	-0.440415
k__Bacteria.p__TM7.c__TM7.3.o__CW040.f__F16.g__	0.109652	0.187246	0.816534	0.65598	0.648228	0.771847	0.623817	0.524279	0.474572	0.808249	0.70356	0.604104	0.0227668	0.642096	0.490511	0.325311	-0.447617	-0.498275	-0.420954	-0.40164	0.39002	0.683169	-0.369693	-0.19852	0.344552	0.220735	0.0844725	-0.264131	0.163549	-0.721202	0.344134	0.635567	0.352723	0.723684	0.841683	1	-0.262353
k__Bacteria.p__Tenericutes.c__Mollicutes.o__RF39.f__.g__	-0.575486	-0.574262	-0.471057	-0.410132	-0.440415	-0.471057	-0.410132	-0.35015	-0.289724	-0.103576	-0.502151	-0.410132	0.64283	-0.380093	-0.320113	0.153088	0.604524	-0.410132	-0.248561	-0.363002	-0.11253	-0.35015	0.481309	-0.440415	-0.380093	-0.0704061	-0.392399	-0.156184	-0.331823	0.299645	-0.258621	-0.440415	-0.289724	-0.471057	-0.440415	-0.262353	1
